# Supplementary material for: Clinical and Family Implications of Cannabidiol (CBD)-Dominant Full-Spectrum Phytocannabinoid Extract in Children and Adolescents with Moderate to Severe Non-Syndromic Autism Spectrum Disorder (ASD): An Observational Study on Neurobehavioral Management
Source: Pharmaceuticals (Basel). 2024 May 27;17(6):686. doi: 10.3390/ph17060686 (PMC11206937; doi:10.3390/ph17060686)
Supplement: Supplementary file 1 [file pharmaceuticals-17-00686-s001.zip]

Archive with 1 entries (1 files):
- pharmaceuticals-2972983-supplementary.pdf
